# Supplementary material for: Polysialic acid regulates glomerular microvasculature formation by interaction with VEGF-A188 in mice
Source: Angiogenesis. 2025 May 24;28(3):31. doi: 10.1007/s10456-025-09984-6 (PMC12103385; doi:10.1007/s10456-025-09984-6)
Supplement: Supplementary file 2 — Supplementary Material 2 [file 10456_2025_9984_MOESM2_ESM.xls]

## Sheet: Sheet1
	names	scores	logfoldchanges	pvals	pvals_adj	-log10(q_value)
0	St8sia4	14.7824	29.8988	1.90265e-49	3.09142e-45	44.5098
1	Hey1	5.36669	1.1736	8.01935e-08	0.000651492	3.18609
2	Ptp4a3	5.21936	1.22891	1.7954e-07	0.000972391	3.01216
3	Esm1	5.07652	1.18845	3.84418e-07	0.0015615	2.80646
4	Lamb1	4.45961	1.20287	8.21084e-06	0.0255436	1.59272
5	Serpinh1	4.42979	0.43089	9.43265e-06	0.0255436	1.59272
6	Mgll	4.26631	1.0393	1.98733e-05	0.044573	1.35093
7	N4bp3	4.1136	0.889773	3.89541e-05	0.0703251	1.15289
8	Gnai2	4.06673	0.303124	4.76775e-05	0.0774664	1.11089
9	Cnn3	4.03623	0.493984	5.43165e-05	0.0783974	1.1057
10	Lamc1	4.02121	0.691486	5.79006e-05	0.0783974	1.1057
11	Tsc22d1	3.97569	0.547527	7.01769e-05	0.0877104	1.05695
12	Pcdh17	3.9259	0.668117	8.64053e-05	0.100279	0.998788
13	Tgfbr2	3.89944	0.710926	9.64151e-05	0.104437	0.981146
14	Atp1b3	3.88016	0.669563	0.00010439	0.106008	0.974663
15	Fxyd5	3.80503	0.775392	0.000141785	0.135514	0.868017
16	Dgkh	3.74628	0.817236	0.000179476	0.156805	0.80464
17	Nid2	3.7409	0.749418	0.000183364	0.156805	0.80464
18	Lxn	3.70861	0.807813	0.000208403	0.169307	0.771326
19	Tbxa2r	3.69134	1.00535	0.000223076	0.169528	0.77076
20	Dusp3	3.67609	0.657672	0.000236836	0.169528	0.77076
21	Clec1a	3.67273	0.760935	0.000239976	0.169528	0.77076
22	Dll4	3.64896	0.74795	0.000263308	0.178259	0.748948
23	Vcp	3.63079	0.507877	0.000282552	0.179979	0.744777
24	Nudt9	3.59267	0.70638	0.000327307	0.196966	0.705609
25	Tuba1c	3.57854	1.14539	0.000345515	0.200498	0.697891
26	Nt5c	3.55769	0.790861	0.000374134	0.204631	0.689028
27	Azi2	3.54984	0.792107	0.000385467	0.204631	0.689028
28	Man2b1	3.53123	0.871771	0.000413637	0.210024	0.67773
29	Pitpna	3.52293	0.594404	0.000426805	0.210143	0.677484
30	Phf5a	3.46193	0.647573	0.000536309	0.255904	0.591923
31	Arhgap18	3.45453	0.864946	0.000551245	0.255904	0.591923
32	Trib2	3.42179	1.3272	0.000622095	0.280772	0.551646
33	Gpihbp1	3.40004	0.678164	0.000673756	0.292028	0.534576
34	Gle1	3.39085	0.746156	0.000696769	0.292028	0.534576
35	Sf3b3	3.38883	0.664588	0.000701917	0.292028	0.534576
36	Ubqln2	3.35878	0.702023	0.000782874	0.292028	0.534576
37	Timm13	3.35026	0.552552	0.000807361	0.292028	0.534576
38	Nr2f6	3.34914	0.723775	0.000810636	0.292028	0.534576
39	Rwdd4a	3.33905	0.907659	0.000840666	0.292028	0.534576
40	Clic1	3.32761	0.259475	0.000875945	0.292028	0.534576
41	B3gnt2	3.31842	0.660342	0.000905297	0.292028	0.534576
42	Stx12	3.31819	0.63657	0.000906024	0.292028	0.534576
43	Sparcl1	3.31303	0.74476	0.000922899	0.292028	0.534576
44	Gdi1	3.28568	0.748181	0.00101738	0.292028	0.534576
45	Jcad	3.28097	0.686383	0.00103452	0.292028	0.534576
46	Scand1	3.28074	0.551334	0.00103534	0.292028	0.534576
47	Selenos	3.27357	0.687576	0.001062	0.292028	0.534576
48	Armc1	3.26504	0.72024	0.00109447	0.292028	0.534576
49	Slc3a2	3.25899	0.570288	0.0011181	0.292028	0.534576
50	Fam46a	3.25652	1.29134	0.00112786	0.292028	0.534576
51	Rtl8a	3.25607	0.69657	0.00112964	0.292028	0.534576
52	Plekho1	3.25249	0.654423	0.001144	0.292028	0.534576
53	Hdac5	3.25204	0.950979	0.00114581	0.292028	0.534576
54	Ppp4r2	3.2498	0.688047	0.00115488	0.292028	0.534576
55	Mast4	3.2489	0.633026	0.00115853	0.292028	0.534576
56	Rasgrp3	3.24352	0.513218	0.00118064	0.292028	0.534576
57	Sh2d3c	3.24217	0.890727	0.00118623	0.292028	0.534576
58	Arl4c	3.23724	1.25822	0.00120693	0.292689	0.533594
59	Rpn1	3.22647	0.637327	0.00125326	0.299455	0.523669
60	Saraf	3.20495	0.511472	0.00135088	0.314536	0.502329
61	Cyc1	3.20405	0.566756	0.00135509	0.314536	0.502329
62	Nfkbil1	3.18701	0.888035	0.00143754	0.323701	0.489856
63	Zfp703	3.18521	0.902164	0.00144648	0.323701	0.489856
64	Serp2	3.18364	0.868501	0.00145434	0.323701	0.489856
65	Kdr	3.17804	0.488518	0.00148276	0.325539	0.487397
66	Usp12	3.17086	0.768502	0.00151988	0.325539	0.487397
67	Sparc	3.16952	0.240741	0.00152694	0.325539	0.487397
68	Rgl1	3.16167	0.653491	0.00156869	0.325539	0.487397
69	Nrp1	3.15696	0.500791	0.00159425	0.325539	0.487397
70	Unc5b	3.15539	0.631397	0.00160285	0.325539	0.487397
71	Zfp451	3.15539	0.843033	0.00160285	0.325539	0.487397
72	Tmem26	3.11682	1.32686	0.00182815	0.366713	0.435673
73	Ctla2a	3.10045	0.698442	0.00193229	0.382876	0.416942
74	Cd24a	3.09327	0.613983	0.00197963	0.386932	0.412366
75	Cttnbp2nl	3.08632	0.562442	0.00202651	0.386932	0.412366
76	Lrrc3b	3.08475	1.4066	0.00203724	0.386932	0.412366
77	Ssb	3.08318	0.439575	0.00204801	0.386932	0.412366
78	Myo10	3.07309	0.792458	0.00211856	0.395658	0.40268
79	Mecom	3.06322	0.594995	0.00218968	0.396496	0.401761
80	Psmd9	3.06232	0.703389	0.00219625	0.396496	0.401761
81	Tagln2	3.06232	0.338786	0.00219625	0.396496	0.401761
82	Plat	3.05717	0.764652	0.0022344	0.396749	0.401484
83	Arhgef3	3.05425	0.715599	0.00225623	0.396749	0.401484
84	Pop7	3.04932	0.706146	0.00229361	0.396749	0.401484
85	M6pr	3.04909	0.648667	0.00229533	0.396749	0.401484
86	Zeb1	3.0316	0.542523	0.00243259	0.41605	0.380855
87	Ets2	3.02712	0.57646	0.00246898	0.417874	0.378954
88	Afap1l1	3.02375	0.574693	0.00249659	0.418192	0.378624
89	Psma5	3.01703	0.491468	0.00255267	0.418455	0.378351
90	Hbegf	3.01501	0.574426	0.00256972	0.418455	0.378351
91	Nrarp	3.01434	0.704072	0.00257543	0.418455	0.378351
92	Nhp2	3.01052	0.625123	0.00260798	0.419549	0.377218
93	Il2rg	3.00133	0.684113	0.00268804	0.421812	0.374881
94	Emd	2.99954	0.663768	0.00270392	0.421812	0.374881
95	Cdk17	2.99774	0.666354	0.00271988	0.421812	0.374881
96	Tmem131	2.99707	1.06274	0.00272589	0.421812	0.374881
97	Klhdc10	2.99348	0.928839	0.00275815	0.422777	0.373888
98	Vapb	2.98653	0.517475	0.00282164	0.426372	0.370211
99	Tmed1	2.98518	0.712314	0.00283408	0.426372	0.370211
100	Gipc1	2.97464	0.571754	0.00293329	0.437248	0.359272
101	Kctd12b	2.9668	0.71654	0.00300921	0.440484	0.35607
102	Cdc34	2.95334	0.684732	0.00314355	0.453319	0.343596
103	Smco4	2.95244	0.582321	0.0031527	0.453319	0.343596
104	Ssrp1	2.94347	0.550636	0.00324552	0.458549	0.338614
105	Mrpl39	2.93607	0.866143	0.00332396	0.465583	0.332003
106	Capg	2.92374	0.731068	0.00345854	0.480293	0.318493
107	Itpkb	2.91724	0.579744	0.00353148	0.481766	0.317164
108	Tnfrsf11b	2.9132	1.88312	0.00357745	0.481766	0.317164
109	Pink1	2.91253	0.6962	0.00358517	0.481766	0.317164
110	Cables1	2.9123	0.632619	0.00358774	0.481766	0.317164
111	Rtl8b	2.88427	0.627959	0.00392319	0.520093	0.283919
112	Arid5b	2.88315	0.61138	0.00393719	0.520093	0.283919
113	Nudt19	2.86678	1.11183	0.0041467	0.543351	0.264919
114	Rcsd1	2.8623	0.609774	0.00420584	0.54389	0.264489
115	Srrd	2.8614	1.4249	0.00421776	0.54389	0.264489
116	Hlx	2.85781	0.567057	0.00426574	0.545697	0.263048
117	Cdc42ep1	2.85512	0.636942	0.00430206	0.545697	0.263048
118	Eif2s3x	2.85288	0.549488	0.00433253	0.545697	0.263048
119	Dcun1d5	2.84637	0.473442	0.00442202	0.551175	0.25871
120	Ubac2	2.8448	0.616465	0.00444387	0.551175	0.25871
121	Hras	2.83897	0.538935	0.00452588	0.557095	0.254071
122	Nostrin	2.83583	1.09549	0.00457061	0.557486	0.253766
123	Cyth2	2.83135	0.507769	0.0046352	0.557486	0.253766
124	Ogdh	2.82821	0.903858	0.0046809	0.557486	0.253766
125	Gadd45g	2.82754	0.55186	0.00469075	0.557486	0.253766
126	Fyttd1	2.82686	0.550091	0.00470062	0.557486	0.253766
127	Stk40	2.81879	0.69479	0.00482048	0.567559	0.245989
128	Polr2d	2.81363	0.598401	0.00489849	0.572595	0.242152
129	Ywhaq	2.81117	0.362841	0.00493621	0.572882	0.241935
130	Actg1	2.80758	0.253809	0.00499154	0.575195	0.240185
131	Zfp106	2.8013	0.764558	0.00508971	0.582336	0.234826
132	Anxa6	2.79906	0.55759	0.00512519	0.582336	0.234826
133	Ndufa5	2.79323	0.509429	0.00521849	0.58882	0.230017
134	Diablo	2.78829	0.640864	0.00529864	0.59374	0.226404
135	Spred2	2.78157	0.848427	0.00540972	0.594721	0.225687
136	Spry4	2.78112	0.732186	0.0054172	0.594721	0.225687
137	Ppp1ca	2.77843	0.329397	0.00546227	0.595644	0.225013
138	Adora2a	2.77035	0.593342	0.00559953	0.597739	0.223488
139	Prkrip1	2.77013	0.847221	0.00560339	0.597739	0.223488
140	Dlst	2.76699	0.545339	0.00565764	0.597739	0.223488
141	Efnb1	2.76677	0.68011	0.00566153	0.597739	0.223488
142	Cbfa2t3	2.76654	0.577158	0.00566542	0.597739	0.223488
143	Cxcr4	2.75824	1.21635	0.00581126	0.603062	0.219638
144	Arap2	2.75757	0.888144	0.00582323	0.603062	0.219638
145	Fkbp10	2.7495	0.50598	0.00596864	0.61313	0.212447
146	Tmem243	2.74658	0.693668	0.00602194	0.61313	0.212447
147	Timm9	2.743	0.739869	0.00608814	0.61313	0.212447
148	Slc23a2	2.74255	0.93294	0.00609646	0.61313	0.212447
149	Mrpl50	2.73896	0.751757	0.00616339	0.61313	0.212447
150	Exosc3	2.73874	0.935338	0.0061676	0.61313	0.212447
151	Spata13	2.73761	0.89297	0.00618866	0.61313	0.212447
152	Rpl22l1	2.73537	0.240381	0.00623098	0.613582	0.212127
153	Myh10	2.73089	0.743985	0.00631642	0.618248	0.208838
154	Ehd3	2.72618	0.948666	0.00640725	0.619673	0.207838
155	Tmem255a	2.71138	0.718202	0.00670043	0.644193	0.190984
156	Pias4	2.70824	0.857008	0.00676415	0.646494	0.189436
157	Rnd3	2.70443	0.772151	0.00684226	0.650135	0.186997
158	Psmb7	2.70129	0.478439	0.00690719	0.652488	0.185427
159	Tsg101	2.6977	0.496109	0.00698207	0.65575	0.183262
160	Arl2bp	2.69344	0.541058	0.00707194	0.658832	0.181225
161	Ccz1	2.69142	0.580373	0.00711487	0.658832	0.181225
162	Cavin3	2.68828	0.459104	0.00718212	0.658832	0.181225
163	Dkk2	2.68828	0.866116	0.00718212	0.658832	0.181225
164	Tiprl	2.68335	0.565009	0.00728895	0.658832	0.181225
165	Spats2	2.6829	0.720152	0.00729873	0.658832	0.181225
166	Gimap4	2.67438	0.41943	0.00748684	0.665224	0.177032
167	Sf3b2	2.67012	0.382785	0.00758251	0.665224	0.177032
168	Klf2	2.66787	0.57395	0.0076333	0.665224	0.177032
169	Sos1	2.66361	0.763686	0.00773065	0.665224	0.177032
170	Zfand2a	2.66249	0.814469	0.00775646	0.665224	0.177032
171	Nsmce3	2.66227	0.611872	0.00776163	0.665224	0.177032
172	Fyn	2.6607	0.521908	0.0077979	0.665224	0.177032
173	Syne1	2.6607	0.839912	0.0077979	0.665224	0.177032
174	Rabggtb	2.65935	0.53493	0.00782911	0.665224	0.177032
175	Col4a2	2.65666	0.365273	0.00789188	0.665224	0.177032
176	Cdipt	2.65644	0.534779	0.00789713	0.665224	0.177032
177	Fosl2	2.65307	0.575265	0.00797626	0.665224	0.177032
178	Calm2	2.65285	0.265398	0.00798156	0.665224	0.177032
179	Ddb1	2.64971	0.511862	0.00805611	0.665224	0.177032
180	Slc20a1	2.64747	0.540197	0.00810973	0.665224	0.177032
181	Api5	2.64231	0.519356	0.00823429	0.665224	0.177032
182	Ptbp1	2.63782	0.445083	0.00834398	0.665224	0.177032
183	Galnt18	2.6311	0.652313	0.00851098	0.665224	0.177032
184	Wdr45b	2.63042	0.505282	0.00852784	0.665224	0.177032
185	Naa20	2.62908	0.492959	0.00856166	0.665224	0.177032
186	Hist3h2a	2.62863	0.622134	0.00857296	0.665224	0.177032
187	Eif1	2.62594	0.1653	0.00864103	0.665224	0.177032
188	Oaz2	2.62482	0.504114	0.00866954	0.665224	0.177032
189	Zfp422	2.62459	0.644738	0.00867525	0.665224	0.177032
190	Prkca	2.6228	0.749683	0.00872106	0.665224	0.177032
191	Sptbn1	2.62145	0.305076	0.00875556	0.665224	0.177032
192	Cyth3	2.62101	0.566564	0.00876708	0.665224	0.177032
193	Esam	2.61921	0.299748	0.00881333	0.665224	0.177032
194	Trp53bp2	2.61697	0.898085	0.00887144	0.665224	0.177032
195	Aes	2.61562	0.487041	0.00890647	0.665224	0.177032
196	Zc3h7a	2.61316	0.486319	0.00897101	0.665224	0.177032
197	Col15a1	2.61204	0.628981	0.00900049	0.665224	0.177032
198	Arl5a	2.61114	0.644772	0.00902413	0.665224	0.177032
199	Fbxw2	2.60822	0.508799	0.00910135	0.665224	0.177032
200	Iffo2	2.60733	0.934606	0.00912523	0.665224	0.177032
201	Slc39a10	2.60688	0.578738	0.00913719	0.665224	0.177032
202	Calm1	2.60486	0.224994	0.00919119	0.665224	0.177032
203	Ywhab	2.60396	0.347465	0.00921528	0.665224	0.177032
204	Lamtor5	2.59993	0.44293	0.00932438	0.665224	0.177032
205	Nfil3	2.59768	0.708547	0.00938549	0.665224	0.177032
206	Med20	2.59768	0.788064	0.00938549	0.665224	0.177032
207	Hspa4	2.59522	0.557654	0.00945312	0.665224	0.177032
208	Mydgf	2.59477	0.551695	0.00946546	0.665224	0.177032
209	Hspa1b	2.59454	0.580731	0.00947164	0.665224	0.177032
210	Pes1	2.5932	0.724955	0.00950878	0.665224	0.177032
211	Sdha	2.59163	0.497255	0.00955227	0.665224	0.177032
212	Gnl3	2.59096	0.530121	0.00957096	0.665224	0.177032
213	Nabp2	2.59006	0.593045	0.00959594	0.665224	0.177032
214	H3f3b	2.58939	0.192079	0.00961471	0.665224	0.177032
215	Tns3	2.58916	0.894401	0.00962097	0.665224	0.177032
216	Caprin1	2.58871	0.495669	0.00963351	0.665224	0.177032
217	Dnajc14	2.58692	0.940815	0.00968381	0.665224	0.177032
218	Ift122	2.58513	1.19517	0.00973434	0.665224	0.177032
219	Tbcc	2.5849	0.579955	0.00974068	0.665224	0.177032
220	Sox17	2.58468	0.560465	0.00974701	0.665224	0.177032
221	Ifngr2	2.58333	0.569785	0.00978511	0.665224	0.177032
222	Nsmce2	2.5793	0.802025	0.00990021	0.668599	0.174834
223	Tmem183a	2.5784	0.571523	0.00992595	0.668599	0.174834
224	Msx1	2.57728	0.912124	0.0099582	0.668599	0.174834
225	Arl6ip4	2.56943	0.740975	0.0101866	0.673996	0.171343
226	Cstf2	2.56808	0.907782	0.0102263	0.673996	0.171343
227	Rgs2	2.56741	0.540012	0.0102461	0.673996	0.171343
228	Wdr1	2.56719	0.470749	0.0102528	0.673996	0.171343
229	Etnk1	2.56562	0.480079	0.0102993	0.673996	0.171343
230	Ctcf	2.5645	0.491664	0.0103326	0.673996	0.171343
231	Eogt	2.56427	0.614528	0.0103393	0.673996	0.171343
232	Ubfd1	2.5627	0.577017	0.0103861	0.673996	0.171343
233	Tm2d1	2.56091	0.542758	0.0104399	0.673996	0.171343
234	Raly	2.56046	0.362052	0.0104534	0.673996	0.171343
235	Ruvbl1	2.55754	0.625294	0.0105414	0.676985	0.169421
236	Vim	2.55553	0.365879	0.0106028	0.678243	0.168615
237	Cdk12	2.54499	0.523832	0.0109282	0.692965	0.159289
238	Kat6a	2.54431	0.696295	0.0109493	0.692965	0.159289
239	Fam49b	2.54028	0.546866	0.0110765	0.692965	0.159289
240	Emcn	2.53983	0.376123	0.0110907	0.692965	0.159289
241	Slc38a1	2.53893	0.597405	0.0111192	0.692965	0.159289
242	Eif2b2	2.53803	0.619031	0.0111477	0.692965	0.159289
243	Dnajc13	2.53624	0.773569	0.011205	0.692965	0.159289
244	Prr13	2.53489	0.723348	0.0112481	0.692965	0.159289
245	Arhgef28	2.53445	0.555948	0.0112625	0.692965	0.159289
246	Sf3b4	2.53377	0.484988	0.0112842	0.692965	0.159289
247	Tmem50a	2.52951	0.401287	0.0114221	0.692965	0.159289
248	Trim16	2.52772	0.72618	0.0114806	0.692965	0.159289
249	Cyb5r3	2.52637	0.460446	0.0115247	0.692965	0.159289
250	Srp19	2.52458	0.498305	0.0115837	0.692965	0.159289
251	Anapc7	2.52301	0.528197	0.0116355	0.692965	0.159289
252	Hnrnpab	2.52279	0.386142	0.011643	0.692965	0.159289
253	Dnajc18	2.52144	0.770583	0.0116876	0.692965	0.159289
254	Coq10b	2.52122	0.501867	0.011695	0.692965	0.159289
255	Tbpl1	2.51785	0.587132	0.0118073	0.692965	0.159289
256	Slc43a3	2.51583	0.471536	0.0118751	0.692965	0.159289
257	Morf4l1	2.51583	0.304183	0.0118751	0.692965	0.159289
258	Tmed2	2.51516	0.391519	0.0118978	0.692965	0.159289
259	Psme3	2.51426	0.678932	0.0119281	0.692965	0.159289
260	Hcfc1	2.51359	0.670985	0.0119509	0.692965	0.159289
261	Rars	2.51157	0.778516	0.0120195	0.692965	0.159289
262	Eif3g	2.51135	0.467422	0.0120271	0.692965	0.159289
263	Smarcad1	2.50574	0.665643	0.0122195	0.699091	0.155466
264	Cst3	2.49722	0.339865	0.0125171	0.702163	0.153562
265	Smdt1	2.497	0.407827	0.012525	0.702163	0.153562
266	Azin1	2.49565	0.516863	0.0125726	0.702163	0.153562
267	Lrrfip2	2.49543	0.813118	0.0125806	0.702163	0.153562
268	Rbm22	2.4952	0.454265	0.0125885	0.702163	0.153562
269	Sez6l2	2.49475	1.62236	0.0126044	0.702163	0.153562
270	Prdm1	2.49363	0.654708	0.0126443	0.702163	0.153562
271	Hhex	2.49341	0.556661	0.0126523	0.702163	0.153562
272	Gnb4	2.49139	0.472617	0.0127244	0.702163	0.153562
273	Stard3	2.49117	0.578871	0.0127325	0.702163	0.153562
274	Copg1	2.49072	0.568287	0.0127485	0.702163	0.153562
275	Appbp2	2.48803	0.459556	0.0128454	0.704086	0.152374
276	Rrs1	2.48646	0.640327	0.0129022	0.704086	0.152374
277	Iah1	2.48601	0.763908	0.0129185	0.704086	0.152374
278	Eif1a	2.48489	0.491328	0.0129592	0.704086	0.152374
279	Gpr107	2.48377	0.769449	0.0130001	0.704086	0.152374
280	Rara	2.48018	0.549447	0.0131317	0.705943	0.15123
281	Ppp1cc	2.47928	0.42455	0.0131648	0.705943	0.15123
282	Cd2bp2	2.4748	0.777365	0.0133312	0.711075	0.148085
283	Cd109	2.47435	0.899636	0.013348	0.711075	0.148085
284	Smim11	2.473	0.551928	0.0133983	0.711425	0.147871
285	Hmgn2	2.46964	0.508443	0.013525	0.71581	0.145202
286	Cd34	2.46448	0.382709	0.0137212	0.717047	0.144453
287	Phf21a	2.46358	0.5612	0.0137556	0.717047	0.144453
288	Rnf2	2.46314	0.56471	0.0137728	0.717047	0.144453
289	Sirt2	2.46291	0.460328	0.0137814	0.717047	0.144453
290	Rangap1	2.4591	0.803003	0.0139286	0.717047	0.144453
291	Stk11	2.45843	0.581411	0.0139548	0.717047	0.144453
292	H2afj	2.45798	0.509961	0.0139722	0.717047	0.144453
293	Plekhg1	2.45753	0.571068	0.0139896	0.717047	0.144453
294	Sema6a	2.45753	0.535333	0.0139896	0.717047	0.144453
295	Cyp20a1	2.44946	0.457636	0.0143072	0.719677	0.142862
296	Ccser2	2.44856	0.457425	0.0143429	0.719677	0.142862
297	Rab10os	2.44833	0.59229	0.0143518	0.719677	0.142862
298	Vps35	2.44833	0.468207	0.0143518	0.719677	0.142862
299	Yars2	2.44497	1.50148	0.0144864	0.719677	0.142862
300	Elf2	2.4443	0.507096	0.0145134	0.719677	0.142862
301	Tubgcp4	2.4425	1.40856	0.0145857	0.719677	0.142862
302	Tmem87a	2.44228	0.745111	0.0145948	0.719677	0.142862
303	Srrt	2.44183	0.539972	0.014613	0.719677	0.142862
304	Fam160b1	2.44116	0.713932	0.0146402	0.719677	0.142862
305	Pigt	2.44071	0.476403	0.0146584	0.719677	0.142862
306	Mpzl1	2.44004	0.39387	0.0146857	0.719677	0.142862
307	Mapre2	2.43936	0.578695	0.0147131	0.719677	0.142862
308	Slc7a6os	2.43936	0.593083	0.0147131	0.719677	0.142862
309	Smarcd1	2.43847	0.486508	0.0147497	0.719677	0.142862
310	Lemd3	2.43578	0.937432	0.0148598	0.722439	0.141199
311	Sugt1	2.43241	0.424021	0.0149986	0.722439	0.141199
312	Csnk1e	2.43107	0.452509	0.0150544	0.722439	0.141199
313	Ctla2b	2.43084	0.740142	0.0150637	0.722439	0.141199
314	Gprc5a	2.4286	0.899806	0.0151572	0.723553	0.14053
315	Cmtm8	2.42591	0.423316	0.01527	0.725461	0.139386
316	Yeats4	2.42412	0.598386	0.0153457	0.726294	0.138888
317	Mpped2	2.42322	0.713583	0.0153836	0.726294	0.138888
318	Csad	2.42232	0.514753	0.0154217	0.726294	0.138888
319	Zfp644	2.41896	0.444291	0.015565	0.729269	0.137112
320	Hecw2	2.41873	0.718095	0.0155746	0.729269	0.137112
321	Orai3	2.4147	0.853448	0.0157483	0.732764	0.135036
322	Dicer1	2.41313	0.621776	0.0158163	0.732764	0.135036
323	Polr3gl	2.41246	0.773849	0.0158455	0.732764	0.135036
324	Ddx42	2.41201	0.474234	0.015865	0.732764	0.135036
325	Ssna1	2.41178	0.457517	0.0158747	0.732764	0.135036
326	Taf5l	2.40909	0.857394	0.0159923	0.736098	0.133064
327	Actr1a	2.40707	0.522045	0.0160809	0.736461	0.13285
328	Sar1b	2.40685	0.530235	0.0160908	0.736461	0.13285
329	Fkbp1a	2.40416	0.219938	0.0162098	0.739821	0.130874
330	Plxna2	2.40079	0.588584	0.0163595	0.743395	0.12878
331	Cnot11	2.40035	0.71075	0.0163796	0.743395	0.12878
332	Timm10b	2.39766	0.453698	0.0165004	0.746356	0.127054
333	Nt5c3	2.39564	0.75517	0.0165915	0.746356	0.127054
334	Tmem11	2.39496	0.493369	0.016622	0.746356	0.127054
335	Ablim1	2.39474	0.503899	0.0166322	0.746356	0.127054
336	Bin1	2.39362	0.488377	0.0166831	0.746356	0.127054
337	Ggta1	2.39138	0.51239	0.0167854	0.746356	0.127054
338	Ndufa7	2.39025	0.379938	0.0168367	0.746356	0.127054
339	Clip1	2.38958	0.418083	0.0168676	0.746356	0.127054
340	Naa50	2.38868	0.456621	0.0169088	0.746356	0.127054
341	Nadk	2.38779	0.565419	0.0169501	0.746356	0.127054
342	Cd82	2.38644	1.35824	0.0170123	0.747068	0.12664
343	Riox1	2.38532	0.983495	0.0170642	0.74733	0.126488
344	Ubb	2.38398	0.155913	0.0171267	0.747411	0.126441
345	Sec63	2.3833	0.514834	0.0171581	0.747411	0.126441
346	Nsfl1c	2.37859	0.475477	0.0173788	0.749141	0.125437
347	Mest	2.37837	0.351469	0.0173894	0.749141	0.125437
348	Pfn1	2.37815	0.241619	0.0174	0.749141	0.125437
349	Arid5a	2.37725	0.526534	0.0174423	0.749141	0.125437
350	Sh3bp5	2.37523	0.435854	0.017538	0.749141	0.125437
351	Rnf146	2.37501	0.464564	0.0175487	0.749141	0.125437
352	Magoh	2.37366	0.443441	0.0176127	0.749141	0.125437
353	Tm2d3	2.37366	0.738529	0.0176127	0.749141	0.125437
354	Mynn	2.37119	0.621553	0.0177307	0.75219	0.123672
355	Hspa14	2.36805	0.583554	0.0178819	0.752976	0.123219
356	Arhgef15	2.36581	0.493855	0.0179906	0.752976	0.123219
357	Cotl1	2.36581	0.482667	0.0179906	0.752976	0.123219
358	Siah1a	2.36402	0.421983	0.0180779	0.752976	0.123219
359	Snx12	2.36312	0.654308	0.0181218	0.752976	0.123219
360	Srp68	2.36267	0.506711	0.0181437	0.752976	0.123219
361	Ppp1r2	2.36245	0.339949	0.0181547	0.752976	0.123219
362	Lmna	2.362	0.483269	0.0181767	0.752976	0.123219
363	Patl1	2.36133	0.912475	0.0182097	0.752976	0.123219
364	Fus	2.36065	0.274052	0.0182427	0.752976	0.123219
365	Cdk13	2.35931	0.501549	0.018309	0.752976	0.123219
366	Git2	2.35662	0.447625	0.0184422	0.752976	0.123219
367	Mrpl34	2.35639	0.427425	0.0184534	0.752976	0.123219
368	Wdr18	2.35639	0.634209	0.0184534	0.752976	0.123219
369	Rgs12	2.35438	0.9231	0.0185539	0.752976	0.123219
370	Ppp2r3d	2.35438	0.471947	0.0185539	0.752976	0.123219
371	Rtca	2.35415	0.559539	0.0185651	0.752976	0.123219
372	Rnf7	2.35213	0.346351	0.0186661	0.752976	0.123219
373	Supt4a	2.35168	0.491849	0.0186886	0.752976	0.123219
374	Syap1	2.35101	0.508275	0.0187225	0.752976	0.123219
375	Eif2b1	2.35101	0.521291	0.0187225	0.752976	0.123219
376	Egfl7	2.34899	0.235301	0.0188242	0.753302	0.123031
377	Itsn2	2.3481	0.552252	0.0188696	0.753302	0.123031
378	Atp2a2	2.34563	0.534066	0.018995	0.756447	0.121221
379	Trim8	2.34316	0.504992	0.019121	0.759605	0.119412
380	Ep400	2.34204	0.564594	0.0191786	0.760033	0.119168
381	Camkk2	2.33756	0.749995	0.0194103	0.7673	0.115035
382	Raver1	2.33576	0.573277	0.0195036	0.7673	0.115035
383	Hmgb1	2.33576	0.255521	0.0195036	0.7673	0.115035
384	Dip2b	2.33195	0.527628	0.0197033	0.772807	0.111929
385	Ppp1r13b	2.33128	0.561245	0.0197387	0.772807	0.111929
386	Ykt6	2.32948	0.766167	0.0198335	0.774649	0.110895
387	Ywhah	2.32522	0.36229	0.02006	0.779296	0.108298
388	Rarg	2.325	0.63656	0.020072	0.779296	0.108298
389	Atp6v0c	2.32343	0.291807	0.0201561	0.779296	0.108298
390	Stard7	2.3232	0.538779	0.0201682	0.779296	0.108298
391	Tceal8	2.32276	0.401048	0.0201922	0.779296	0.108298
392	Taf11	2.32051	0.517912	0.0203131	0.780719	0.107505
393	Mageh1	2.32029	0.646787	0.0203252	0.780719	0.107505
394	Mtor	2.3176	1.01651	0.0204711	0.78309	0.106188
395	Smc5	2.31737	0.663213	0.0204833	0.78309	0.106188
396	Grpel1	2.31558	0.425497	0.0205812	0.784984	0.105139
397	Yrdc	2.31289	0.456977	0.0207287	0.786017	0.104568
398	Creb5	2.31244	0.575231	0.0207534	0.786017	0.104568
399	Uaca	2.30818	0.459987	0.0209891	0.791821	0.101373
400	Pip4k2a	2.30661	0.574121	0.0210765	0.791821	0.101373
401	Clk4	2.30661	0.429725	0.0210765	0.791821	0.101373
402	Ahr	2.30616	0.606895	0.0211016	0.791821	0.101373
403	Pelo	2.30482	0.699014	0.0211769	0.792815	0.100828
404	Ube3a	2.30145	0.420086	0.0213661	0.793098	0.100673
405	Srm	2.30056	0.786116	0.0214168	0.793098	0.100673
406	Gimap9	2.30011	0.706905	0.0214421	0.793098	0.100673
407	Fam98b	2.29921	0.850706	0.021493	0.793098	0.100673
408	Aip	2.29786	0.397035	0.0215695	0.793098	0.100673
409	Slc25a25	2.29719	0.435926	0.0216078	0.793098	0.100673
410	Fxyd6	2.29674	0.942245	0.0216334	0.793098	0.100673
411	Acvrl1	2.29562	0.438354	0.0216975	0.793098	0.100673
412	Galnt1	2.29495	0.445984	0.021736	0.793098	0.100673
413	F11r	2.29405	0.374199	0.0217875	0.793098	0.100673
414	Col4a1	2.29383	0.260118	0.0218004	0.793098	0.100673
415	Selenof	2.2936	0.331024	0.0218132	0.793098	0.100673
416	Zfand1	2.29316	1.10037	0.021839	0.793098	0.100673
417	Bmpr2	2.29226	0.464578	0.0218907	0.793098	0.100673
418	St5	2.29181	1.07383	0.0219166	0.793098	0.100673
419	Nrros	2.29091	0.629449	0.0219684	0.793207	0.100613
420	Commd2	2.28822	0.393186	0.0221246	0.796249	0.098951
421	Anxa7	2.28777	0.491868	0.0221507	0.796249	0.098951
422	Adgra2	2.28553	1.13173	0.0222817	0.79919	0.09735
423	Cd81	2.28306	0.192525	0.0224266	0.80085	0.0964486
424	Fkbp3	2.28306	0.41063	0.0224266	0.80085	0.0964486
425	Krt10	2.28149	0.984386	0.0225192	0.802394	0.0956122
426	Zbtb1	2.27836	0.665476	0.0227054	0.805971	0.0936807
427	Cttn	2.27813	0.423305	0.0227188	0.805971	0.0936807
428	Nek2	2.27656	1.35573	0.0228124	0.80753	0.0928411
429	Nfyc	2.27387	0.624421	0.0229738	0.809714	0.0916685
430	Sppl3	2.27297	0.470255	0.0230278	0.80986	0.0915899
431	Smad1	2.26894	0.485872	0.0232722	0.816687	0.0879443
432	Gpx8	2.26625	0.537836	0.0234363	0.820676	0.0858284
433	Tomm22	2.26131	0.392334	0.0237399	0.826468	0.082774
434	Fam212a	2.26131	0.657758	0.0237399	0.826468	0.082774
435	Cfl1	2.26042	0.20582	0.0237955	0.826468	0.082774
436	Agap1	2.25952	0.683372	0.0238512	0.826468	0.082774
437	Rb1cc1	2.25929	0.51988	0.0238651	0.826468	0.082774
438	Chpt1	2.25862	0.868507	0.0239069	0.826468	0.082774
439	Unc119b	2.25728	0.950683	0.0239908	0.826819	0.0825898
440	Numb	2.25683	0.547319	0.0240189	0.826819	0.0825898
441	Wdr70	2.24965	0.608179	0.0244711	0.837933	0.0767908
442	Cav2	2.2492	0.440778	0.0244996	0.837933	0.0767908
443	Hmga2	2.24831	0.922254	0.0245567	0.837933	0.0767908
444	Ormdl3	2.24786	0.680893	0.0245853	0.837933	0.0767908
445	Nop16	2.24763	0.811749	0.0245996	0.837933	0.0767908
446	Crlf2	2.24539	0.467083	0.0247431	0.838243	0.0766299
447	Chordc1	2.24449	0.430898	0.0248006	0.838243	0.0766299
448	Snf8	2.24427	0.520725	0.0248151	0.838243	0.0766299
449	Itch	2.24427	0.5506	0.0248151	0.838243	0.0766299
450	Igf2bp1	2.24248	0.938515	0.0249306	0.840401	0.0755136
451	Gabarapl2	2.23978	0.378294	0.0251049	0.844523	0.0733887
452	Ankrd50	2.2353	0.73871	0.0253977	0.845098	0.0730931
453	Mrpl53	2.23485	0.454888	0.0254271	0.845098	0.0730931
454	Agpat3	2.23395	0.521573	0.0254861	0.845098	0.0730931
455	Agk	2.23395	1.02187	0.0254861	0.845098	0.0730931
456	Tmco1	2.23395	0.437408	0.0254861	0.845098	0.0730931
457	Epha2	2.23037	0.716124	0.0257231	0.845808	0.072728
458	Sema3f	2.23037	1.11219	0.0257231	0.845808	0.072728
459	Cpsf2	2.23014	0.535094	0.025738	0.845808	0.072728
460	Cd93	2.22521	0.392487	0.0260672	0.849191	0.0709944
461	Timm17b	2.22409	0.504318	0.0261426	0.849191	0.0709944
462	Fam81a	2.22386	0.654698	0.0261577	0.849191	0.0709944
463	Vwa1	2.22319	0.798597	0.026203	0.849191	0.0709944
464	Cmtm7	2.22274	0.421019	0.0262332	0.849191	0.0709944
465	Rnf187	2.22184	0.395977	0.0262938	0.849191	0.0709944
466	Uqcrq	2.22117	0.303777	0.0263393	0.849191	0.0709944
467	Fbxo22	2.22095	0.506167	0.0263545	0.849191	0.0709944
468	Cacybp	2.22005	0.468243	0.0264153	0.849191	0.0709944
469	Ppp1r11	2.21983	0.395318	0.0264305	0.849191	0.0709944
470	Tmem128	2.2196	0.423383	0.0264458	0.849191	0.0709944
471	Fam173a	2.21243	0.591628	0.0269372	0.862141	0.0644217
472	Trir	2.21131	0.376529	0.0270147	0.862141	0.0644217
473	Asb7	2.21063	2.02655	0.0270613	0.862141	0.0644217
474	Zkscan3	2.21063	0.464287	0.0270613	0.862141	0.0644217
475	Snai2	2.20974	0.994577	0.0271235	0.862432	0.0642749
476	Med30	2.20861	0.692944	0.0272015	0.863222	0.0638775
477	Cxxc1	2.20704	0.463227	0.0273109	0.863873	0.06355
478	Nbdy	2.2066	0.402095	0.0273423	0.863873	0.06355
479	H2afx	2.2048	0.515111	0.027468	0.863873	0.06355
480	Clasp2	2.20435	0.926437	0.0274995	0.863873	0.06355
481	Usp50	2.20346	0.610581	0.0275626	0.863873	0.06355
482	Gata5	2.20301	1.82055	0.0275942	0.863873	0.06355
483	Gnl1	2.20032	0.742646	0.0277844	0.86453	0.0632201
484	Nop9	2.19964	0.89865	0.0278321	0.86453	0.0632201
485	Eva1b	2.19964	0.397997	0.0278321	0.86453	0.0632201
486	Pcbp4	2.19852	0.612061	0.0279118	0.86453	0.0632201
487	Chp1	2.19628	0.570585	0.0280719	0.86453	0.0632201
488	Ntmt1	2.19628	0.562162	0.0280719	0.86453	0.0632201
489	Malsu1	2.19583	0.719608	0.028104	0.86453	0.0632201
490	Cdr2	2.19494	0.612644	0.0281682	0.86453	0.0632201
491	Dbn1	2.19494	0.466803	0.0281682	0.86453	0.0632201
492	Aaed1	2.19449	0.421747	0.0282004	0.86453	0.0632201
493	Qars	2.19359	0.568983	0.0282649	0.864875	0.0630468
494	Ssr2	2.19202	0.274312	0.0283781	0.865786	0.0625894
495	Rlim	2.1909	0.431778	0.0284591	0.865786	0.0625894
496	Vbp1	2.19045	0.400311	0.0284916	0.865786	0.0625894
497	Efna1	2.18866	0.391011	0.0286218	0.866998	0.061982
498	Lats1	2.18821	0.857533	0.0286545	0.866998	0.061982
499	Gatad2a	2.18327	0.461595	0.0290156	0.874412	0.0582837
500	Brd3	2.18238	0.479338	0.0290817	0.874412	0.0582837
501	Pomp	2.18193	0.302294	0.0291148	0.874412	0.0582837
502	Atad2b	2.18193	0.706281	0.0291148	0.874412	0.0582837
503	Plcb1	2.18103	0.577659	0.0291811	0.874786	0.0580983
504	Gtf3c2	2.17834	0.587849	0.0293807	0.879148	0.0559382
505	Tnks2	2.17543	0.41823	0.0295982	0.881791	0.0546343
506	Asnsd1	2.17543	0.43022	0.0295982	0.881791	0.0546343
507	Xpr1	2.17498	0.537936	0.0296318	0.881791	0.0546343
508	Vps37c	2.17206	0.852417	0.029851	0.886052	0.0525407
509	Zfp568	2.17116	1.07761	0.0299187	0.886052	0.0525407
510	Psmb5	2.17027	0.410548	0.0299866	0.886052	0.0525407
511	Akr7a5	2.1696	0.529516	0.0300375	0.886052	0.0525407
512	Hsd17b12	2.16847	0.470478	0.0301226	0.886052	0.0525407
513	Tbc1d10b	2.16803	0.910369	0.0301567	0.886052	0.0525407
514	Yipf3	2.16713	0.440966	0.0302251	0.886456	0.0523427
515	Slc25a51	2.15906	0.408513	0.0308459	0.896098	0.0476445
516	Vma21	2.15793	0.495507	0.0309329	0.896098	0.0476445
517	Polr1c	2.15726	0.444837	0.0309853	0.896098	0.0476445
518	Mcfd2	2.15681	0.452281	0.0310202	0.896098	0.0476445
519	Exoc2	2.15636	1.1895	0.0310552	0.896098	0.0476445
520	Lsm4	2.15547	0.381043	0.0311253	0.896098	0.0476445
521	Clint1	2.1539	0.606602	0.0312482	0.896098	0.0476445
522	Rab2a	2.15367	0.323033	0.0312658	0.896098	0.0476445
523	Fnbp1l	2.15345	0.50302	0.0312834	0.896098	0.0476445
524	Josd1	2.15278	0.796084	0.0313362	0.896098	0.0476445
525	Rraga	2.15255	0.378305	0.0313539	0.896098	0.0476445
526	H2afy2	2.15233	0.523783	0.0313715	0.896098	0.0476445
527	Tubb2a	2.15188	0.391475	0.0314068	0.896098	0.0476445
528	Rnf19b	2.15098	0.900286	0.0314776	0.896098	0.0476445
529	Myl12a	2.15098	0.221456	0.0314776	0.896098	0.0476445
530	Stip1	2.15053	0.415749	0.031513	0.896098	0.0476445
531	Chchd10	2.15009	0.797201	0.0315484	0.896098	0.0476445
532	Pon2	2.14784	0.382028	0.0317262	0.898062	0.0466937
533	Rps19	-2.14941	-0.0761614	0.0316017	0.896098	0.0476445
534	Pdia5	-2.15838	-0.648076	0.0308981	0.896098	0.0476445
535	Eng	-2.16847	-0.303259	0.0301226	0.886052	0.0525407
536	Calml4	-2.19023	-0.669546	0.0285079	0.865786	0.0625894
537	Bgn	-2.20166	-1.53071	0.0276892	0.86453	0.0632201
538	Malat1	-2.2048	-0.182619	0.027468	0.863873	0.06355
539	Rps27	-2.22969	-0.106834	0.0257678	0.845808	0.072728
540	Rpl21	-2.23171	-0.0653671	0.025634	0.845808	0.072728
541	Ehd4	-2.23687	-0.401101	0.0252949	0.845098	0.0730931
542	Nedd4	-2.23799	-0.167772	0.0252217	0.845098	0.0730931
543	Rpl23a	-2.27566	-0.0751408	0.0228661	0.807671	0.0927656
544	Ptgs1	-2.31267	-1.98484	0.0207411	0.786017	0.104568
545	Entpd1	-2.34922	-1.69655	0.0188129	0.753302	0.123031
546	Rps17	-2.37927	-0.118974	0.0173471	0.749141	0.125437
547	She	-2.38936	-0.646917	0.0168779	0.746356	0.127054
548	Cavin2	-2.42793	-0.779825	0.0151853	0.723553	0.14053
549	Rps29	-2.43062	-0.0968467	0.015073	0.722439	0.141199
550	Rps4x	-2.43488	-0.0916725	0.0148967	0.722439	0.141199
551	Rpl35a	-2.44116	-0.0987509	0.0146402	0.719677	0.142862
552	Irx3	-2.45775	-0.795826	0.0139809	0.717047	0.144453
553	Rpl26	-2.47951	-0.102641	0.0131565	0.705943	0.15123
554	Rps15	-2.50955	-0.0987919	0.0120884	0.694034	0.158619
555	Rps24	-2.51382	-0.112961	0.0119433	0.692965	0.159289
556	Apoe	-2.5266	-1.01053	0.0115173	0.692965	0.159289
557	S100a11	-2.62953	-0.315193	0.00855038	0.665224	0.177032
558	H19	-2.63087	-0.573855	0.0085166	0.665224	0.177032
559	Nr2f2	-2.66541	-1.44105	0.00768953	0.665224	0.177032
560	Rpl35	-2.68402	-0.107275	0.00727429	0.658832	0.181225
561	Slc29a1	-2.72663	-0.83837	0.00639855	0.619673	0.207838
562	Rpl31	-2.75735	-0.161976	0.00582723	0.603062	0.219638
563	Rdx	-2.78291	-0.326434	0.00538734	0.594721	0.225687
564	Rpl22	-2.94437	-0.1546	0.00323612	0.458549	0.338614
565	Rpl9	-2.97038	-0.102731	0.00297428	0.439329	0.35721
566	Plvap	-3.25832	-0.685469	0.00112075	0.292028	0.534576
567	Rps6	-3.30003	-0.147547	0.000966755	0.292028	0.534576
568	Rpl14	-3.30855	-0.156914	0.000937809	0.292028	0.534576
569	Rpl36a	-3.30989	-0.153037	0.000933313	0.292028	0.534576
570	Igf2	-3.35721	-0.539649	0.000787332	0.292028	0.534576
571	Fstl1	-3.54648	-0.467265	0.000390421	0.204631	0.689028
572	Rpl13a	-3.62586	-0.138766	0.000288003	0.179979	0.744777
573	Tek	-4.24411	-1.12892	2.19463e-05	0.044573	1.35093
