# Supplementary material for: Polysialic acid regulates glomerular microvasculature formation by interaction with VEGF-A188 in mice
Source: Angiogenesis. 2025 May 24;28(3):31. doi: 10.1007/s10456-025-09984-6 (PMC12103385; doi:10.1007/s10456-025-09984-6)
Supplement: Supplementary file 3 — Supplementary Material 3 [file 10456_2025_9984_MOESM3_ESM.ipynb]

# %% [markdown]
# Analysis of scRNAseq data of P0 murine kidneys
#  Nicolovic et al.


## From: Naganuma, H., Miike, K., Ohmori, T., Tanigawa, S., Ichikawa, T., Yamane, M., Eto, M., Niwa, H., Kobayashi, A., &amp; Nishinakamura, R. (2021). Molecular detection of maturation stages in the developing kidney. Developmental Biology, 470, 62–73. https://doi.org/10.1016/j.ydbio.2020.11.002 

# GSE149134

# %% [code]
#Import packages

import warnings

warnings.filterwarnings("ignore")

import scanpy as sc
import anndata as ad
import numpy as np
import pandas as pd
import seaborn as sb
import episcanpy.api as epi

import matplotlib.pyplot as plt

import random

import time
start_time = time.time()

import sys, os
save_path = "data/"

import rpy2.rinterface_lib.callbacks
import anndata2ri
import logging

from rpy2.robjects import pandas2ri
from rpy2.robjects import r

sc.settings.verbosity = 0
rpy2.rinterface_lib.callbacks.logger.setLevel(logging.ERROR)

# %% [code]
#Fig params
plt.style.use("seaborn-paper")
sc.set_figure_params(scanpy=True, dpi=80, dpi_save=900, frameon=True,
                     vector_friendly=True, fontsize=14, figsize=None, color_map=None, format='pdf', facecolor=None, transparent=False, ipython_format='png2x')

# %% [code]
#Load data from GSE file
adata = sc.read_10x_mtx('GSM4648414')
adata

# %% [code]
#Save unfiltered adata in .h5ad format
adata.write('P0_adata_unfiltered_ms.h5ad')

# %% [code]
#Check highest expressed genes
sc.pl.highest_expr_genes(adata, n_top=10, )

# %% [code]
#Filter dataset
sc.pp.filter_cells(adata, min_genes=200)
sc.pp.filter_genes(adata, min_cells=3)

#Annotate the group of mitochondrial genes as 'mt'
adata.var['mt'] = adata.var_names.str.startswith('mt-')
sc.pp.calculate_qc_metrics(adata, qc_vars=['mt'], percent_top=None, log1p=False, inplace=True)

#Violin plots
sc.pl.violin(adata, ['n_genes_by_counts', 'total_counts', 'pct_counts_mt'],
             jitter=0.4, multi_panel=True)

# %% [code]
#Scatter plots
sc.pl.scatter(adata, x='total_counts', y='pct_counts_mt')
sc.pl.scatter(adata, x='total_counts', y='n_genes_by_counts')

# %% [code]
#Filter dataset
adata = adata[adata.obs.n_genes_by_counts < 6000, :]
adata = adata[adata.obs.pct_counts_mt < 10, :]
sc.pp.log1p(adata)

# %% [code]
%%time
#Check cell clusters and UMAP plot
sc.pp.neighbors(adata, n_neighbors=15, n_pcs=5)
sc.tl.umap(adata)
sc.tl.leiden(adata, resolution = 0.3)
sc.pl.umap(adata, color='leiden')

# %% [code]
#Save filtered adata in .h5ad format
adata.write('P0_adata_filtered_leiden.h5ad')

# %% [code]
#Check gene expression signatures
sc.pl.dotplot(adata, ['Six2', 'Nphs1', 'Cldn1', 'Slc5a2', 'Slc34a1', 'Aqp1', 'Slc7a13',
                     'Slc39a8', 'Umod', 'Slc12a1', 'Slc12a3', 'Ret', 'Aqp2',
                     'Atp6v1g3', 'Foxd1', 'Nt5e', 'Ren1', 'Pecam1', 'Ehd3', 'Ptprc'], groupby='leiden')

# %% [markdown]
From Naganuma H et al.:

NP: nephron progenitor_ Six2+

POD: podocyte_ Nphs1+

PEC: glomerular parietal epithelial cell_ Cldn1+

DN: differentiating nephron

PT: proximal tubule_ S1 segment_ Slc5a2+; S2 segment_ Slc5a2- Slc34a1+; S3 Aqp1+ Slc7a13+

LOH: loop of Henle_ thin descending limb_ Aqp1+ Slc39a8+; thick ascending limb_ Umod+ Slc12a1+

DT: distal tubule_ Slc12a3+

UB: ureteric bud tip_ Ret+


CD: collecting duct_ Aqp2+

CD-IC: intercalated cell of collecting duct_ Atp6v1g3+

IC: interstitial cell
    SP: Stromal progenitors_ Foxd1+
    Mesangial cells_ Nt5e+
    Renin-producing cells_ Ren1+
    
EC: endothelial cell_ Pecam1+
    Glomerular ECs_ Ehd3+
    
UT: ureter

BC: blood cell

# %% [code]
#Assigning cell types to leiden clusters
new_cluster_names = ['LOH', 'IC1', 'EC', 'NP1', 'PT1', 'UB/CD', 'PT2', 'NP2', 'IC2', 'POD', 'IC3', 'BC', 'IC4']
adata.rename_categories('leiden', new_cluster_names)

# %% [code]
#Save filtered adata with cell types in .h5ad format
adata.write('P0_adata_filtered_celltypes_30072023.h5ad')

# %% [code]
#Visualize clisters with cell types
sc.pl.umap(adata, color='leiden')

# %% [code]
#Save figure: UMAP with cell types
sc.pl.umap(adata, color='leiden', title='P0 kidney', save='UMAP_P0_kidney_leiden.pdf')

# %% [code]
##Save figure: dotplot with cell types
sc.pl.dotplot(adata, ['Six2', 'Nphs1', 'Cldn1', 'Slc5a2', 'Slc34a1', 'Aqp1', 'Slc7a13',
                     'Slc39a8', 'Umod', 'Slc12a1', 'Slc12a3', 'Ret', 'Aqp2',
                     'Atp6v1g3', 'Foxd1', 'Nt5e', 'Ren1', 'Pecam1', 'Ehd3', 'Ptprc'], groupby='leiden',
              categories_order=['BC','EC','IC1','IC2','IC3','IC4', 'LOH','NP1','NP2','POD','PT1','PT2','UB/CD'],
             save='DOTPLOT_P0_kidney_leiden.pdf')

# %% [code]
#Save figure: dotplot ST8sia's cell type
sc.pl.dotplot(adata, ['St8sia2', 'St8sia4'], groupby='leiden', categories_order=['BC','EC','IC1','IC2','IC3','IC4', 'LOH','NP1','NP2','POD','PT1','PT2','UB/CD'],
             save='DOTPLOT_P0_kidney_leiden_St8sias.pdf')

# %% [code]
#Back to raw data
adata = sc.read_h5ad('P0_adata_unfiltered_ms.h5ad')

# %% [code]
#Filter dataset
sc.pp.filter_cells(adata, min_genes=200)
sc.pp.filter_genes(adata, min_cells=3)

#Annotate the group of mitochondrial genes as 'mt'
adata.var['mt'] = adata.var_names.str.startswith('mt-')
sc.pp.calculate_qc_metrics(adata, qc_vars=['mt'], percent_top=None, log1p=False, inplace=True)

#Violin plots
sc.pl.violin(adata, ['n_genes_by_counts', 'total_counts', 'pct_counts_mt'],
             jitter=0.4, multi_panel=True)

# %% [code]
#Filter dataset
adata = adata[adata.obs.n_genes_by_counts < 6000, :]
adata = adata[adata.obs.pct_counts_mt < 10, :]

# %% [code]
adata.layers["counts"] = adata.X.copy()

# %% [code]
adata

# %% [code]
#Normalize and log transform
sc.pp.normalize_total(adata, target_sum=1e4)
sc.pp.log1p(adata)
sc.pp.pca(adata)

# %% [code]
%%time
#Check cell clusters and UMAP plot
sc.pp.neighbors(adata, n_neighbors=15, n_pcs=5)
sc.tl.umap(adata)
sc.tl.leiden(adata, resolution = 0.3)
sc.pl.umap(adata, color=['leiden', 'Pecam1'])

# %% [code]
#Subset endothelial cells
adata_endo = adata[adata.obs['leiden'] == '2'].copy()
adata_endo

# %% [code]
#Check cells with St8sia4 expression
adata_endo_neg = adata_endo[adata_endo[: , 'St8sia4'].X == 0]
adata_endo_pos = adata_endo[adata_endo[: , 'St8sia4'].X > 0]

#Create new column to assign + or - expression
adata_endo_neg.obs['St8sia4_expression'] = 'neg'
adata_endo_pos.obs['St8sia4_expression'] = 'pos'

#Merge two subsets
aux = ad.concat([adata_endo_neg, adata_endo_pos], join="inner")

# %% [code]
aux

# %% [code]
sc.tl.rank_genes_groups(aux, 'St8sia4_expression', groups=['pos'], reference='neg', method='wilcoxon')
sc.pl.rank_genes_groups(aux, groups=['pos'], n_genes=40)

# %% [code]
data = sc.get.rank_genes_groups_df(aux, group='pos',pval_cutoff=0.9)
data

# %% [code]
#Produce volcano plot
data['-log10(q_value)'] = -np.log10(data["pvals_adj"].astype("float"))

data.plot.scatter(x='logfoldchanges',  y='-log10(q_value)', alpha=0.5, ylim=(-0.5,4), xlim=(-3,3))

plt.show()

# %% [code]
#Volcano plot for manuscript

x_column = 'logfoldchanges'
y_column = '-log10(q_value)'
z_column = 'names'

# Scatter plot
plt.scatter(data[x_column], data[y_column], color='teal',alpha=0.5)

# Add labels for points where the value in column 'z' is within ['Hey1', 'Esm1']
for index, row in data.iterrows():
    if row[z_column] in ['Hey1', 'Ptp4a3', 'Esm1', 'Tek', 'Lamb1']:
        plt.scatter(row[x_column], row[y_column], color='teal', alpha=0)
        plt.annotate(row[z_column], (row[x_column], row[y_column]), fontsize=10, textcoords="offset points", xytext=(5,0), ha='left')
    if row[z_column] in ['Serpinh1', 'Mgll']:
        plt.scatter(row[x_column], row[y_column], color='teal', alpha=0)
        plt.annotate(row[z_column], (row[x_column], row[y_column]), fontsize=10, textcoords="offset points", xytext=(0,5), ha='center')

        
        
# Add labels and title

# Add a line at x=0
plt.axvline(x=0, color='grey', linestyle='-', alpha=0.5)
plt.axhline(y=0, color='grey', linestyle='-', alpha=0.5)


# Add a line at y=-log10(0.05)
plt.axhline(y=-np.log10(0.05), color='grey', linestyle='--', alpha=0.5)
plt.grid(False)

plt.xlabel('log2 (fold-change)')
plt.ylabel('-log10 (adjusted p-value)')
plt.ylim(-0.5,4)
plt.xlim(-3,3)

plt.savefig('volcano_plot.svg')

# Show the plot
plt.show()


# %% [code]
